# Supplementary material for: The Epidemiological Situation of the Managed Honey Bee (Apis mellifera) Colonies in the Italian Region Emilia-Romagna
Source: Vet Sci. 2022 Aug 17;9(8):437. doi: 10.3390/vetsci9080437 (PMC9412502; doi:10.3390/vetsci9080437)
Supplement: Supplementary file 1 [file vetsci-09-00437-s001.zip]

Archive with 3 entries (3 files):
- Supplementary Table S1.xlsx
- Supplementary Table S2.pdf
- Supplementary Table S3.pdf
