# Supplementary material for: The Epidemiological Situation of the Managed Honey Bee (Apis mellifera) Colonies in the Italian Region Emilia-Romagna
Source: Vet Sci. 2022 Aug 17;9(8):437. doi: 10.3390/vetsci9080437 (PMC9412502; doi:10.3390/vetsci9080437)
Supplement: Supplementary file 1 [file vetsci-09-00437-s001.zip › Supplementary Table S1.xlsx]

## Sheet: Foglio1
Table S1. Mean number of copy for investigated apiary (pool of 10 bees) in the Emilia-Romagna region during April, June, September and November 2021.
Apiary	Municipality	Province	Coord_Nord	Coord_East	Hive	Sampling month	DWV mean copy	KBV mean copy	ABPV mean copy	CBPV mean copy	N.ceranae mean copy	L. passim mean copy	C. mellificae mean copy	C. bombi mean copy
RAD	Lugo	RA	44.533	11.9358	1	April 2021	0	0	398804	0	11.2506	0	0	0
RAD	Lugo	RA	44.533	11.9358	2	April 2021	0	0	9.06966e+06	144.567	75.6271	0	0	0
RAD	Lugo	RA	44.533	11.9358	3	April 2021	0	0	1.60546e+06	412.524	388.018	0	0	0
BOB	Valsamoggia	BO	44.4764	11.0693	1	April 2021	1.10587e+08	68060	2.03415e+08	72414.9	373.275	0	0	0
BOB	Valsamoggia	BO	44.4764	11.0693	2	April 2021	821.621	0	1.89327e+07	2.40518	270.925	0	0	0
BOB	Valsamoggia	BO	44.4764	11.0693	3	April 2021	820.999	0	312528	2.71185e+13	24.427	0	0	0
MOA	Formigine	MO	44.5987	10.8728	1	April 2021	29360.5	0	9.1513e+07	5809.24	29.342	0	0	0
MOA	Formigine	MO	44.5987	10.8728	2	April 2021	0	0	3.02113e+06	867696	110.711	0	0	0
MOA	Formigine	MO	44.5987	10.8728	3	April 2021	12324.9	0	0	637.382	8.50297	0	0	0
RAC	Ravenna	RA	44.3598	12.1566	1	April 2021	0	0	0	0	1.84183e+06	0	0	0
RAC	Ravenna	RA	44.3598	12.1566	2	April 2021	0	0	0	219.885	152.169	0	0	0
RAC	Ravenna	RA	44.3598	12.1566	3	April 2021	1094.1	0	0	0	83.8325	0	0	0
BOD	Dozza	BO	44.3707	11.6505	1	April 2021	0	0	0	0	857.969	0	0	0
BOD	Dozza	BO	44.3707	11.6505	2	April 2021	0	0	959281	776463	66.1906	0	0	0
BOD	Dozza	BO	44.3707	11.6505	3	April 2021	0	0	0	0	27.1104	0	0	0
REC	Viano	RE	44.5492	10.5826	1	April 2021	0	0	0	0	667087	0	0	0
REC	Viano	RE	44.5492	10.5826	2	April 2021	0	0	0	0	20.9363	0	0	0
REC	Viano	RE	44.5492	10.5826	3	April 2021	0	0	4.85391e+07	16710.6	20.0434	0	0	0
BOA	Valsamoggia	BO	44.5225	11.0788	1	April 2021	0	0	0	0	0	0	0	0
BOA	Valsamoggia	BO	44.5225	11.0788	2	April 2021	16577.7	0	2.51798e+07	1820.86	0	0	0	0
BOA	Valsamoggia	BO	44.5225	11.0788	3	April 2021	0	0	0	0	76.3877	0	0	0
RAB	Ravenna	RA	44.4226	12.2749	1	April 2021	7894	0	0	0	12.8794	0	0	0
RAB	Ravenna	RA	44.4226	12.2749	2	April 2021	0	0	0	0	24.2743	0	0	0
RAB	Ravenna	RA	44.4226	12.2749	3	April 2021	0	0	0	0	0	0	0	0
PRA	Parma	PR	44.8093	10.2737	1	April 2021	1060.37	0	9.367e+06	1884.99	0	0	0	0
PRA	Parma	PR	44.8093	10.2737	2	April 2021	15560.5	0	1.67793e+06	251245	13.2095	0	0	0
PRA	Parma	PR	44.8093	10.2737	3	April 2021	442.796	0	0	8918.89	0	0	0	0
FEC	Argenta	FE	44.5851	11.8548	1	April 2021	0	0	0	3.53575	6.14326	0	0	0
FEC	Argenta	FE	44.5851	11.8548	2	April 2021	527.617	0	0	0	0	0	0	0
FEC	Argenta	FE	44.5851	11.8548	3	April 2021	0	0	0	3.07803	10.3472	0	0	0
FCB	Cesena	FC	44.1842	12.3281	1	April 2021	154026	0	0	9166.75	0	0	0	0
FCB	Cesena	FC	44.1842	12.3281	2	April 2021	1.39664e+06	0	27453.9	1.53106e+06	0	0	0	0
FCB	Cesena	FC	44.1842	12.3281	3	April 2021	3374.64	0	0	2093.4	46.0589	0	0	0
FEB	Ferrara	FE	44.7925	11.6645	1	April 2021	0	0	0	0	162.387	0	0	0
FEB	Ferrara	FE	44.7925	11.6645	2	April 2021	0	0	0	0	1456.15	0	0	0
FEB	Ferrara	FE	44.7925	11.6645	3	April 2021	0	0	0	0	14.2336	0	0	0
FCB	Cesena	FC	44.1842	12.3281	1	June 2021	0	0	0	0	0	0	0	0
FCB	Cesena	FC	44.1842	12.3281	2	June 2021	0	0	0	0	0	0	0	0
FCB	Cesena	FC	44.1842	12.3281	3	June 2021	89459.3	0	0	2.21012	0	0	0	0
FCB	Cesena	FC	44.1842	12.3281	1	September 2021	0	0	0	67835.1	0	0	0	0
FCB	Cesena	FC	44.1842	12.3281	2	September 2021	0	0	0	886.902	0	0	0	0
FCB	Cesena	FC	44.1842	12.3281	3	September 2021	0	0	0	0	1812.24	0	0	0
FCB	Cesena	FC	44.1842	12.3281	1	November 2021	1.94967e+07	0	0	64725.9	0	0	0	0
FCB	Cesena	FC	44.1842	12.3281	2	November 2021	2.58186e+09	0	0	408485	1024.6	0	0	0
FCB	Cesena	FC	44.1842	12.3281	3	November 2021	2.66275e+07	0	0	2462.23	0	0	0	0
FEA	Ferrara	FE	44.87	11.728	1	April 2021	2.79771e+07	0	0	0	0	0	0	0
FEA	Ferrara	FE	44.87	11.728	2	April 2021	33742.6	0	0	0	0	0	0	0
FEA	Ferrara	FE	44.87	11.728	3	April 2021	0	0	0	0	0	0	0	0
REB	Campagnola Emilia	RE	44.8212	10.7529	1	April 2021	2926.81	0	0	0	0	0	0	0
REB	Campagnola Emilia	RE	44.8212	10.7529	2	April 2021	0	0	0	0	31.2004	0	0	0
REB	Campagnola Emilia	RE	44.8212	10.7529	3	April 2021	567.73	0	0	0	2.95429e+06	0	0	0
BOE	Castiglione dei Pepoli	BO	44.1451	11.1719	1	April 2021	560.8	0	0	0	52.2101	0	0	0
BOE	Castiglione dei Pepoli	BO	44.1451	11.1719	2	April 2021	0	0	13254.6	0	178.479	0	0	0
BOE	Castiglione dei Pepoli	BO	44.1451	11.1719	3	April 2021	0	0	0	0	37.7702	0	0	0
BOG	Sasso Marconi	BO	44.3865	11.232	1	April 2021	31351.8	0	2.05233e+06	53.7716	42.8159	0	0	0
BOG	Sasso Marconi	BO	44.3865	11.232	2	April 2021	48762	0	0	0	26.7588	0	0	0
BOG	Sasso Marconi	BO	44.3865	11.232	3	April 2021	607.964	0	127029	0	0	0	0	0
PCC	Gragnano Trebbiense	PC	44.9971	9.5363	1	April 2021	0	0	0	0	106.529	0	0	0
PCC	Gragnano Trebbiense	PC	44.9971	9.5363	2	April 2021	0	0	0	0	40.1819	0	0	0
PCC	Gragnano Trebbiense	PC	44.9971	9.5363	3	April 2021	0	0	0	0	3.55826	0	0	0
PRC	Langhirano	PR	44.6559	10.2669	1	April 2021	0	0	0	0	5.7515	0	0	0
PRC	Langhirano	PR	44.6559	10.2669	2	April 2021	0	0	0	0	0	0	0	0
PRC	Langhirano	PR	44.6559	10.2669	3	April 2021	0	0	0	0	3.92548	0	0	0
PRB	Montechiarugolo	PR	44.7381	10.3904	1	April 2021	6157.18	0	0	0	0	0	0	0
PRB	Montechiarugolo	PR	44.7381	10.3904	2	April 2021	1945	0	268344	0	0	0	0	0
PRB	Montechiarugolo	PR	44.7381	10.3904	3	April 2021	725.216	0	0	0	19.1489	0	0	0
REA	Novellara	RE	44.8658	10.7241	1	April 2021	0	0	0	0	0	0	0	0
REA	Novellara	RE	44.8658	10.7241	2	April 2021	0	0	0	0	8.35106	0	0	0
REA	Novellara	RE	44.8658	10.7241	3	April 2021	627.768	0	0	0	34831.9	0	0	0
RAA	Casola Valsenio	RA	44.2277	11.6277	1	April 2021	0	0	0	0	61.4062	0	0	0
RAA	Casola Valsenio	RA	44.2277	11.6277	2	April 2021	670.244	0	0	0	91.914	0	0	0
RAA	Casola Valsenio	RA	44.2277	11.6277	3	April 2021	0	0	0	0	6.36017	0	0	0
PCB	Pontenure	PC	44.9561	9.78714	1	April 2021	0	0	0	0	0	0	0	0
PCB	Pontenure	PC	44.9561	9.78714	2	April 2021	0	0	0	0	0	0	0	0
PCB	Pontenure	PC	44.9561	9.78714	3	April 2021	78695.7	0	0	0	7.40038	0	0	0
PCD	San Giorgio Piacentino	PC	44.8971	9.75958	1	April 2021	0	0	0	0	33.5404	0	0	0
PCD	San Giorgio Piacentino	PC	44.8971	9.75958	2	April 2021	0	0	0	0	0	0	0	0
PCD	San Giorgio Piacentino	PC	44.8971	9.75958	3	April 2021	288670	0	1.08876e+06	0	7.12014	0	0	0
MOB	Campogalliano	MO	44.7296	10.8277	1	April 2021	5090.75	0	323873	0	6.50345	0	0	0
MOB	Campogalliano	MO	44.7296	10.8277	2	April 2021	1755.88	0	0	0	8.04298	0	0	0
MOB	Campogalliano	MO	44.7296	10.8277	3	April 2021	0	0	0	0	3.32536	0	0	0
PCA	Ziano Piacentino	PC	44.9903	9.35581	1	April 2021	1.47443e+06	405955	0	0	0	0	0	0
PCA	Ziano Piacentino	PC	44.9903	9.35581	2	April 2021	0	0	0	0	2.95708	0	0	0
PCA	Ziano Piacentino	PC	44.9903	9.35581	3	April 2021	0	0	0	0	66695.9	0	0	0
FEB	Ferrara	FE	44.7925	11.6645	1	June 2021	0	0	0	0	0	0	0	0
FEB	Ferrara	FE	44.7925	11.6645	2	June 2021	44497.1	0	0	0	401.828	0	0	0
FEB	Ferrara	FE	44.7925	11.6645	3	June 2021	0	0	0	0	0	0	0	0
FCC	Forlì	FC	44.2753	12.1011	1	April 2021	6702.93	0	13853.4	27167.9	5425.05	0	0	0
FCC	Forlì	FC	44.2753	12.1011	2	April 2021	6709.07	0	0	0	70968.1	0	0	0
FCC	Forlì	FC	44.2753	12.1011	3	April 2021	582.397	0	0	0	18.8481	0	0	0
FEC	Argenta	FE	44.5851	11.8548	1	June 2021	0	0	0	1.58793	0	0	0	0
FEC	Argenta	FE	44.5851	11.8548	2	June 2021	0	0	0	0	2.47705e+07	0	0	0
FEC	Argenta	FE	44.5851	11.8548	3	June 2021	0	0	0	0	0	0	0	0
FCC	Forlì	FC	44.2753	12.1011	1	June 2021	0	0	0	6.49388e+07	0	0	0	0
FCC	Forlì	FC	44.2753	12.1011	1	September 2021	0	0	0	0	0	0	0	0
FCC	Forlì	FC	44.2753	12.1011	3	September 2021	0	0	0	1861.7	0	0	0	0
PRB	Montechiarugolo	PR	44.7381	10.3904	1	June 2021	0	0	0	4.77011	0	0	0	0
PRB	Montechiarugolo	PR	44.7381	10.3904	2	June 2021	0	0	0	0	0	0	0	0
PRB	Montechiarugolo	PR	44.7381	10.3904	3	June 2021	1605.26	0	0	0	0	0	0	0
FCC	Forlì	FC	44.2753	12.1011	1	November 2021	1.28782e+07	0	0	41197.5	0	0	0	0
FCC	Forlì	FC	44.2753	12.1011	2	November 2021	1.67533e+08	0	0	1.84305e+07	420.125	0	0	0
FCC	Forlì	FC	44.2753	12.1011	3	November 2021	7.38108e+06	0	0	286991	0	0	0	0
PCB	Pontenure	PC	44.9561	9.78714	1	June 2021	0	0	0	31.3517	0	0	0	0
PCB	Pontenure	PC	44.9561	9.78714	2	June 2021	0	0	0	0	0	0	0	0
PCB	Pontenure	PC	44.9561	9.78714	3	June 2021	0	0	0	0	462.963	0	0	0
MOA	Formigine	MO	44.5987	10.8728	1	June 2021	0	0	0	193.718	0	0	0	0
MOA	Formigine	MO	44.5987	10.8728	2	June 2021	0	0	0	43.0559	0	0	0	0
MOA	Formigine	MO	44.5987	10.8728	3	June 2021	819.931	0	0	51.3857	0	0	0	0
PCA	Ziano Piacentino	PC	44.9903	9.35581	1	June 2021	5705.6	0	0	8.51321	0	0	0	0
PCA	Ziano Piacentino	PC	44.9903	9.35581	2	June 2021	0	0	0	313.369	0	0	0	0
PCA	Ziano Piacentino	PC	44.9903	9.35581	3	June 2021	0	0	0	36.7957	0	0	0	0
RAC	Ravenna	RA	44.3598	12.1566	1	June 2021	0	0	0	48.9777	0	0	0	0
RAC	Ravenna	RA	44.3598	12.1566	2	June 2021	0	0	0	586.456	0	0	0	0
RAC	Ravenna	RA	44.3598	12.1566	3	June 2021	0	0	0	4.89517	0	0	0	0
PCD	San Giorgio Piacentino	PC	44.8971	9.75958	1	June 2021	196.951	0	0	0	61.4373	0	0	0
PCD	San Giorgio Piacentino	PC	44.8971	9.75958	2	June 2021	0	0	0	21.985	0	0	0	0
PCD	San Giorgio Piacentino	PC	44.8971	9.75958	3	June 2021	0	0	0	750.828	0	0	0	0
RAB	Ravenna	RA	44.4226	12.2749	1	June 2021	0	0	0	24860.9	0	0	0	0
RAB	Ravenna	RA	44.4226	12.2749	2	June 2021	0	0	0	1025.1	0	0	0	0
RAB	Ravenna	RA	44.4226	12.2749	3	June 2021	0	0	0	93.969	0	0	0	0
PRC	Langhirano	PR	44.6559	10.2669	1	June 2021	678.032	0	0	69.8474	0	0	0	0
PRC	Langhirano	PR	44.6559	10.2669	2	June 2021	0	0	0	157.534	0	0	0	0
PRC	Langhirano	PR	44.6559	10.2669	3	June 2021	0	0	0	148.118	1070.34	0	0	0
BOG	Sasso Marconi	BO	44.3865	11.232	1	June 2021	0	0	0	0	0	0	0	0
BOG	Sasso Marconi	BO	44.3865	11.232	2	June 2021	81092.8	0	0	66.7494	19636.6	0	0	0
BOG	Sasso Marconi	BO	44.3865	11.232	3	June 2021	0	0	0	53.0922	0	0	0	0
BOE	Monghidoro	BO	44.2476	11.2898	1	June 2021	0	0	0	0	0	0	0	0
BOE	Monghidoro	BO	44.2476	11.2898	2	June 2021	0	0	0	0	922.2	0	0	0
BOE	Monghidoro	BO	44.2476	11.2898	3	June 2021	0	0	0	192.234	0	0	0	0
BOA	Valsamoggia	BO	44.5225	11.0788	1	June 2021	1.16867e+07	0	0	1.28796	0	0	0	0
BOA	Valsamoggia	BO	44.5225	11.0788	2	June 2021	863814	0	0	0	0	0	0	0
BOA	Valsamoggia	BO	44.5225	11.0788	3	June 2021	0	0	0	4.60136	277.626	0	0	0
BOB	Valsamoggia	BO	44.4764	11.0693	1	June 2021	0	0	0	0	32.2916	0	0	0
BOB	Valsamoggia	BO	44.4764	11.0693	2	June 2021	42968.5	0	0	157.865	14789	0	0	0
BOB	Valsamoggia	BO	44.4764	11.0693	3	June 2021	0	0	0	2.9628	0	0	0	0
BOC	Sala Bolognese	BO	44.6644	11.2817	1	June 2021	0	0	0	0	0	0	0	0
BOC	Sala Bolognese	BO	44.6644	11.2817	1	June 2021	0	0	0	0	0	0	0	0
BOC	Sala Bolognese	BO	44.6644	11.2817	1	June 2021	659.458	0	0	0	118.986	0	0	0
PRA	Parma	PR	44.8093	10.2737	1	June 2021	0	0	0	0	0	0	0	0
PRA	Parma	PR	44.8093	10.2737	2	June 2021	0	0	0	1.21074e+06	289.986	0	0	0
PRA	Parma	PR	44.8093	10.2737	3	June 2021	0	0	0	388.308	0	0	0	0
FEA	Ferrara	FE	44.87	11.728	1	June 2021	3838.54	0	0	0	0	0	0	0
FEA	Ferrara	FE	44.87	11.728	2	June 2021	0	0	0	30.5708	0	0	0	0
FEA	Ferrara	FE	44.87	11.728	3	June 2021	0	0	0	16.7837	1.16935e+06	0	0	0
RAA	Casola Valsenio	RA	44.2277	11.6277	1	June 2021	0	0	0	16.3661	192.483	0	0	0
RAA	Casola Valsenio	RA	44.2277	11.6277	2	June 2021	1708.62	0	0	0	0	0	0	0
RAA	Casola Valsenio	RA	44.2277	11.6277	3	June 2021	0	0	0	110717	0	0	0	0
RAD	Lugo	RA	44.533	11.9358	1	June 2021	0	0	0	0	0	0	0	0
RAD	Lugo	RA	44.533	11.9358	2	June 2021	0	0	0	24570.8	0	0	0	0
RAD	Lugo	RA	44.533	11.9358	3	June 2021	0	0	0	117800	86.8233	0	0	0
REA	Novellara	RE	44.8658	10.7241	1	June 2021	12903.4	0	0	13.3074	0	0	0	0
REA	Novellara	RE	44.8658	10.7241	2	June 2021	0	0	0	28.7133	0	0	0	0
REA	Novellara	RE	44.8658	10.7241	3	June 2021	0	0	1861.89	18.918	0	0	0	0
PCC	Gragnano Trebbiense	PC	44.9971	9.5363	1	June 2021	46376.6	0	0	9.35477	0	0	0	0
PCC	Gragnano Trebbiense	PC	44.9971	9.5363	2	June 2021	0	0	0	37.2243	0	0	0	0
PCC	Gragnano Trebbiense	PC	44.9971	9.5363	3	June 2021	0	0	0	0	0	0	0	0
REB	Campagnola Emilia	RE	44.8212	10.7529	1	June 2021	0	0	0	6.36165	33.9922	0	0	0
REB	Campagnola Emilia	RE	44.8212	10.7529	2	June 2021	0	0	0	12.3081	0	0	0	0
REB	Campagnola Emilia	RE	44.8212	10.7529	3	June 2021	0	0	0	11.1273	0	0	0	0
MOB	Campogalliano	MO	44.7296	10.8277	1	June 2021	2143.37	0	0	813.864	0	0	0	0
MOB	Campogalliano	MO	44.7296	10.8277	2	June 2021	1871.51	0	0	199.147	0	0	0	0
MOB	Campogalliano	MO	44.7296	10.8277	3	June 2021	0	0	0	32.1886	0	0	0	0
BOD	Dozza	BO	44.3707	11.6505	1	June 2021	0	0	0	83.3435	343480	0	0	0
BOD	Dozza	BO	44.3707	11.6505	2	June 2021	0	0	0	14.6299	0	0	0	0
BOD	Dozza	BO	44.3707	11.6505	3	June 2021	230.308	0	0	7.62246	0	0	0	0
REC	Viano	RE	44.5492	10.5826	1	June 2021	65206.6	0	0	19.2523	0	0	0	0
REC	Viano	RE	44.5492	10.5826	2	June 2021	0	0	0	0	0	0	0	0
REC	Viano	RE	44.5492	10.5826	3	June 2021	7503.05	0	0	137.682	0	0	0	0
RNA	Montescudo-Monte Colombo	RN	43.9348	12.5257	1	June 2021	6.36044e+08	0	0	2.57587e+06	0	0	0	0
RNA	Montescudo-Monte Colombo	RN	43.9348	12.5257	2	June 2021	3.88792e+06	3461.77	0	386908	0	0	0	0
RNA	Montescudo-Monte Colombo	RN	43.9348	12.5257	3	June 2021	1.10863e+07	0	0	9692.09	0	0	0	0
RNB	Rimini	RN	44.0271	12.5277	1	June 2021	6142.47	0	0	9652.03	2.05294e+07	0	0	0
RNB	Rimini	RN	44.0271	12.5277	2	June 2021	0	0	0	6023.47	0	0	0	0
RNB	Rimini	RN	44.0271	12.5277	3	June 2021	0	0	0	13468.8	0	0	0	0
BOC	Sala Bolognese	BO	44.6644	11.2817	1	September 2021	0	0	0	0	1707.04	0	0	0
BOC	Sala Bolognese	BO	44.6644	11.2817	2	September 2021	5.38558e+06	0	0	0	3826.74	0	0	0
BOC	Sala Bolognese	BO	44.6644	11.2817	3	September 2021	0	0	0	0	5592.81	0	0	0
MOA	Formigine	MO	44.5987	10.8728	1	September 2021	1.22268e+06	0	0	0	70.8014	0	0	0
MOA	Formigine	MO	44.5987	10.8728	2	September 2021	2.22948e+06	0	0	0	497.537	0	0	0
MOA	Formigine	MO	44.5987	10.8728	3	September 2021	0	0	0	0	0	0	0	0
REA	Novellara	RE	44.8658	10.7241	1	September 2021	339172	0	0	0	5669.25	0	0	0
REA	Novellara	RE	44.8658	10.7241	2	September 2021	398282	0	0	0	2948.07	0	0	0
REA	Novellara	RE	44.8658	10.7241	3	September 2021	0	0	0	0	0	0	0	0
RAB	Ravenna	RA	44.4226	12.2749	1	September 2021	0	0	0	0	0	0	0	0
RAB	Ravenna	RA	44.4226	12.2749	2	September 2021	0	0	0	0	0	0	0	0
RAB	Ravenna	RA	44.4226	12.2749	3	September 2021	0	0	0	18063.6	0	0	0	0
FEC	Argenta	FE	44.5851	11.8548	1	September 2021	0	0	0	0	510.916	0	0	0
FEC	Argenta	FE	44.5851	11.8548	2	September 2021	0	0	0	580843	2609.17	0	0	0
FEC	Argenta	FE	44.5851	11.8548	3	September 2021	0	0	0	287964	0	0	0	0
FEB	Ferrara	FE	44.7925	11.6645	1	September 2021	0	0	0	18286.3	0	0	0	0
FEB	Ferrara	FE	44.7925	11.6645	2	September 2021	0	0	0	2436.61	0	0	0	0
FEB	Ferrara	FE	44.7925	11.6645	3	September 2021	0	0	0	9681.37	0	0	0	0
FCE	Borghi	FC	44.0465	12.3489	1	April 2021	53476.9	0	0	945.563	23.6249	0	0	0
RAC	Ravenna	RA	44.3598	12.1566	1	September 2021	3.97877e+07	0	0	0	2020.12	0	0	0
RAC	Ravenna	RA	44.3598	12.1566	2	September 2021	4.94421e+07	0	0	0	651.476	0	0	0
RAC	Ravenna	RA	44.3598	12.1566	3	September 2021	4.47276e+08	0	0	0	674.84	0	0	0
FCE	Borghi	FC	44.0465	12.3489	2	April 2021	16973.7	0	42778.7	636.554	0	0	0	0
FCE	Borghi	FC	44.0465	12.3489	3	April 2021	1275.8	0	0	4.72448	107.949	0	0	0
FCE	Borghi	FC	44.0465	12.3489	1	June 2021	5203.19	0	0	0	0	0	0	0
REB	Campagnola Emilia	RE	44.8212	10.7529	1	September 2021	6.3341e+07	0	0	7014.27	0	0	0	0
REB	Campagnola Emilia	RE	44.8212	10.7529	2	September 2021	1.59585e+08	0	0	0	0	0	0	0
REB	Campagnola Emilia	RE	44.8212	10.7529	3	September 2021	0	0	0	0	0	0	0	0
RNB	Rimini	RN	44.0271	12.5277	1	September 2021	1.37957e+06	0	0	0	0	0	0	0
RNB	Rimini	RN	44.0271	12.5277	2	September 2021	2.32633e+07	0	0	0	336.127	0	0	0
RNB	Rimini	RN	44.0271	12.5277	3	September 2021	4.94463e+06	0	0	0	468.334	0	0	0
MOB	Campogalliano	MO	44.7296	10.8277	1	September 2021	0	0	0	6418.31	0	0	0	0
MOB	Campogalliano	MO	44.7296	10.8277	2	September 2021	4.77842e+07	0	0	0	0	0	0	0
MOB	Campogalliano	MO	44.7296	10.8277	3	September 2021	0	0	0	0	0	0	0	0
FEA	Ferrara	FE	44.87	11.728	1	September 2021	0	0	0	2.14152e+07	0	0	0	0
FEA	Ferrara	FE	44.87	11.728	2	September 2021	0	0	0	325921	0	0	0	0
FEA	Ferrara	FE	44.87	11.728	3	September 2021	0	0	0	82563.6	571.294	0	0	0
RAD	Lugo	RA	44.533	11.9358	1	September 2021	0	0	0	0	0	0	0	0
RAD	Lugo	RA	44.533	11.9358	2	September 2021	0	0	0	1978.29	0	0	0	0
RAD	Lugo	RA	44.533	11.9358	3	September 2021	0	0	0	0	0	0	0	0
FCE	Borghi	FC	44.0465	12.3489	2	June 2021	5272.47	0	0	54.2456	159.701	0	0	0
FCE	Borghi	FC	44.0465	12.3489	3	June 2021	0	0	0	0	0	0	0	0
PRC	Langhirano	PR	44.6559	10.2669	1	September 2021	0	0	0	3862.98	0	0	0	0
PRC	Langhirano	PR	44.6559	10.2669	2	September 2021	0	0	0	0	0	0	0	0
PRC	Langhirano	PR	44.6559	10.2669	3	September 2021	0	0	0	0	0	0	0	0
PCD	San Giorgio Piacentino	PC	44.8971	9.75958	1	September 2021	0	0	0	0	0	0	0	0
PCD	San Giorgio Piacentino	PC	44.8971	9.75958	2	September 2021	0	0	293.009	3695.7	0	0	0	0
PCD	San Giorgio Piacentino	PC	44.8971	9.75958	3	September 2021	0	0	0	0	0	0	0	0
PRA	Parma	PR	44.8093	10.2737	1	September 2021	0	0	0	0	0	0	0	0
PRA	Parma	PR	44.8093	10.2737	2	September 2021	0	0	665.463	21309.4	0	0	0	0
PRA	Parma	PR	44.8093	10.2737	3	September 2021	0	0	0	0	483.058	0	0	0
REC	Viano	RE	44.5492	10.5826	1	September 2021	0	0	0	0	0	0	0	0
REC	Viano	RE	44.5492	10.5826	2	September 2021	0	0	0	59275.3	0	0	0	0
REC	Viano	RE	44.5492	10.5826	3	September 2021	0	0	0	0	676363	0	0	0
RNA	Montescudo-Monte Colombo	RN	43.9348	12.5257	1	September 2021	66500000	0	0	0	143433	0	0	0
RNA	Montescudo-Monte Colombo	RN	43.9348	12.5257	2	September 2021	135000000	0	0	2683.43	0	0	0	0
RNA	Montescudo-Monte Colombo	RN	43.9348	12.5257	3	September 2021	16750000	0	0	234241	0	0	0	0
FCE	Borghi	FC	44.0465	12.3489	1	September 2021	1.24486e+07	0	0	0	1616.18	0	0	0
FCE	Borghi	FC	44.0465	12.3489	2	September 2021	0	0	0	0	601.25	0	0	0
FCE	Borghi	FC	44.0465	12.3489	3	September 2021	4.01685e+08	0	0	0	4141.27	0	0	0
BOD	Dozza	BO	44.3707	11.6505	1	September 2021	0	0	0	0	0	0	0	0
BOD	Dozza	BO	44.3707	11.6505	2	September 2021	0	0	0	197699	0	0	0	0
BOD	Dozza	BO	44.3707	11.6505	3	September 2021	0	0	0	46077.2	0	0	0	0
BOA	Valsamoggia	BO	44.5225	11.0788	1	September 2021	0	0	0	0	202.034	0	0	0
BOA	Valsamoggia	BO	44.5225	11.0788	2	September 2021	1.90377e+06	0	0	0	0	0	0	0
BOA	Valsamoggia	BO	44.5225	11.0788	3	September 2021	3.38455e+06	0	0	0	1292.48	0	0	0
PCC	Gragnano Trebbiense	PC	44.9971	9.5363	1	September 2021	1.51676e+06	0	0	0	2432.04	0	0	0
PCC	Gragnano Trebbiense	PC	44.9971	9.5363	2	September 2021	3.16853e+06	0	0	0	2057.11	0	0	0
PCC	Gragnano Trebbiense	PC	44.9971	9.5363	3	September 2021	9.25003e+06	0	460.152	0	0	0	0	0
RAA	Casola Valsenio	RA	44.2277	11.6277	1	September 2021	0	0	0	0	4.93929e+06	0	0	0
RAA	Casola Valsenio	RA	44.2277	11.6277	2	September 2021	4.42925e+06	0	0	0	0	0	0	0
RAA	Casola Valsenio	RA	44.2277	11.6277	3	September 2021	0	0	0	207930	1428.8	0	0	0
BOB	Valsamoggia	BO	44.4764	11.0693	1	September 2021	2.78309e+06	0	0	50040	782.905	0	0	0
BOB	Valsamoggia	BO	44.4764	11.0693	2	September 2021	0	0	0	0	0	0	0	0
BOB	Valsamoggia	BO	44.4764	11.0693	3	September 2021	2.19297e+06	0	0	0	0	0	0	0
PCB	Pontenure	PC	44.9561	9.78714	1	September 2021	0	0	0	0	0	0	0	0
PCB	Pontenure	PC	44.9561	9.78714	2	September 2021	0	0	0	13797.5	0	0	0	0
PCB	Pontenure	PC	44.9561	9.78714	3	September 2021	0	0	0	0	0	0	0	0
PCA	Ziano Piacentino	PC	44.9903	9.35581	1	September 2021	5.75636e+06	0	0	5487.17	0	0	0	0
PCA	Ziano Piacentino	PC	44.9903	9.35581	2	September 2021	3.90635e+06	0	0	0	0	0	0	0
PCA	Ziano Piacentino	PC	44.9903	9.35581	3	September 2021	1.23852e+07	0	0	0	253.546	0	0	0
PRB	Montechiarugolo	PR	44.7381	10.3904	1	September 2021	2.29618e+06	0	0	0	0	0	0	0
PRB	Montechiarugolo	PR	44.7381	10.3904	2	September 2021	1.48834e+06	0	0	311235	0	0	0	0
PRB	Montechiarugolo	PR	44.7381	10.3904	3	September 2021	1.83008e+06	0	0	43160.3	0	0	0	0
BOG	Sasso Marconi	BO	44.3865	11.232	1	September 2021	2.1813e+06	0	0	0	0	0	0	0
BOG	Sasso Marconi	BO	44.3865	11.232	2	September 2021	79794.2	0	0	0	75447.6	0	0	0
BOG	Sasso Marconi	BO	44.3865	11.232	3	September 2021	149553	0	0	0	0	0	0	0
BOE	Monghidoro	BO	44.2476	11.2898	1	September 2021	6.42867e+06	0	0	0	0	0	0	0
BOE	Monghidoro	BO	44.2476	11.2898	2	September 2021	1.89624e+06	0	0	0	0	0	0	0
BOE	Monghidoro	BO	44.2476	11.2898	3	September 2021	2.65121e+06	0	0	0	0	0	0	0
FCE	Borghi	FC	44.0465	12.3489	1	November 2021	5.23198e+07	0	0	0	0	0	0	0
FCE	Borghi	FC	44.0465	12.3489	2	November 2021	6.97714e+08	0	0	0	3106.02	0	0	0
FCE	Borghi	FC	44.0465	12.3489	3	November 2021	4.74697e+07	0	0	1705.49	204.801	0	0	0
RNB	Rimini	RN	44.0271	12.5277	1	November 2021	1.82101e+07	0	0	14594.3	91.4114	0	0	0
RNB	Rimini	RN	44.0271	12.5277	2	November 2021	1.79167e+07	0	0	181670	0	0	0	0
RNB	Rimini	RN	44.0271	12.5277	3	November 2021	8.12599e+06	0	0	28880.9	401.884	0	0	0
RAC	Ravenna	RA	44.3598	12.1566	1	November 2021	3.99925e+08	0	0	29542	0	0	0	0
RAC	Ravenna	RA	44.3598	12.1566	2	November 2021	2.40142e+11	0	0	12629.9	0	0	0	0
RAC	Ravenna	RA	44.3598	12.1566	3	November 2021	6.34063e+07	0	0	133811	0	0	0	0
FEB	Ferrara	FE	44.7925	11.6645	1	November 2021	1.15979e+07	0	0	0	7117.35	0	0	0
FEB	Ferrara	FE	44.7925	11.6645	2	November 2021	7.6427e+06	0	0	0	3184.8	0	0	0
FEB	Ferrara	FE	44.7925	11.6645	3	November 2021	8.91707e+06	0	0	0	0	0	0	0
FEC	Argenta	FE	44.5851	11.8548	1	November 2021	872973	0	0	0	0	0	0	0
FEC	Argenta	FE	44.5851	11.8548	2	November 2021	5.88738e+06	0	0	1410.93	0	0	0	0
FEC	Argenta	FE	44.5851	11.8548	3	November 2021	3.50586e+06	0	0	0	0	0	0	0
RAB	Ravenna	RA	44.4226	12.2749	1	November 2021	3.37646e+07	0	0	2255.22	5.14931e+06	0	0	0
RAB	Ravenna	RA	44.4226	12.2749	2	November 2021	4.30729e+06	0	0	1038.96	0	0	0	0
RAB	Ravenna	RA	44.4226	12.2749	3	November 2021	5.31279e+06	0	0	0	0	0	0	0
PCA	Ziano Piacentino	PC	44.9903	9.35581	1	November 2021	4.46609e+06	0	0	0	0	0	0	0
PCA	Ziano Piacentino	PC	44.9903	9.35581	2	November 2021	4.64728e+06	0	0	0	0	0	0	0
PCA	Ziano Piacentino	PC	44.9903	9.35581	3	November 2021	4.81864e+06	0	0	0	0	0	0	0
RAD	Lugo	RA	44.533	11.9358	1	November 2021	6.15852e+06	0	0	0	0	0	0	0
RAD	Lugo	RA	44.533	11.9358	2	November 2021	7.45566e+06	0	0	0	0	0	0	0
RAD	Lugo	RA	44.533	11.9358	3	November 2021	2.52903e+08	0	0	0	0	0	0	0
FEA	Ferrara	FE	44.87	11.728	1	November 2021	1.49322e+08	0	0	0	0	0	0	0
FEA	Ferrara	FE	44.87	11.728	2	November 2021	5.77505e+08	0	0	0	0	0	0	0
FEA	Ferrara	FE	44.87	11.728	3	November 2021	5.1923e+08	0	0	0	0	0	0	0
RNA	Montescudo-Monte Colombo	RN	43.9348	12.5257	1	November 2021	8.91253e+10	0	0	2742.57	0	0	0	0
RNA	Montescudo-Monte Colombo	RN	43.9348	12.5257	2	November 2021	1.91919e+12	0	0	0	0	0	0	0
RNA	Montescudo-Monte Colombo	RN	43.9348	12.5257	3	November 2021	1.08267e+06	0	0	0	0	0	0	0
PRA	Parma	PR	44.8093	10.2737	1	November 2021	8.04662e+06	0	0	0	0	0	0	0
PRA	Parma	PR	44.8093	10.2737	2	November 2021	2.17236e+08	0	0	0	0	0	0	0
PRA	Parma	PR	44.8093	10.2737	3	November 2021	1.98966e+08	0	0	0	0	0	0	0
BOB	Valsamoggia	BO	44.4764	11.0693	1	November 2021	1.53038e+08	0	0	0	0	0	0	0
BOB	Valsamoggia	BO	44.4764	11.0693	2	November 2021	5.79989e+07	0	0	38898.5	0	0	0	0
BOB	Valsamoggia	BO	44.4764	11.0693	3	November 2021	2.9923e+08	0	0	396325	0	0	0	0
PCB	Pontenure	PC	44.9561	9.78714	1	November 2021	6.21477e+08	0	0	0	0	0	0	0
PCB	Pontenure	PC	44.9561	9.78714	2	November 2021	2.09011e+09	0	0	60047.2	397.976	0	0	0
PCB	Pontenure	PC	44.9561	9.78714	3	November 2021	1.15662e+08	0	0	63263.9	0	0	0	0
BOG	Sasso Marconi	BO	44.3865	11.232	1	November 2021	1.23403e+07	0	0	64701.6	0	0	0	0
BOG	Sasso Marconi	BO	44.3865	11.232	2	November 2021	3.42662e+07	0	0	3625.22	4152.7	0	0	0
BOG	Sasso Marconi	BO	44.3865	11.232	3	November 2021	1.32635e+07	0	0	26427.2	0	0	0	0
BOA	Valsamoggia	BO	44.5225	11.0788	1	November 2021	5.24767e+08	0	0	2800.4	0	0	0	0
BOA	Valsamoggia	BO	44.5225	11.0788	2	November 2021	2.25828e+07	0	0	0	0	0	0	0
BOA	Valsamoggia	BO	44.5225	11.0788	3	November 2021	2.80405e+10	0	0	1119.95	1558.08	0	0	0
PRC	Langhirano	PR	44.6559	10.2669	1	November 2021	4.01476e+07	0	0	14455	295082	0	0	0
PRC	Langhirano	PR	44.6559	10.2669	2	November 2021	2.69692e+08	0	0	99299.5	600.666	0	0	0
PRC	Langhirano	PR	44.6559	10.2669	3	November 2021	7.30074e+07	0	0	18488.8	2083.65	0	0	0
PCC	Gragnano Trebbiense	PC	44.9971	9.5363	1	November 2021	5.91316e+06	0	0	14294.3	847.289	0	0	0
PCC	Gragnano Trebbiense	PC	44.9971	9.5363	2	November 2021	2.30202e+07	0	0	9764.87	100.115	0	0	0
PCC	Gragnano Trebbiense	PC	44.9971	9.5363	3	November 2021	3.2604e+07	0	0	225263	16948.9	0	0	0
PRB	Montechiarugolo	PR	44.7381	10.3904	1	November 2021	3.0405e+06	0	0	0	0	0	0	0
PRB	Montechiarugolo	PR	44.7381	10.3904	2	November 2021	5.26248e+07	0	0	0	0	0	0	0
PRB	Montechiarugolo	PR	44.7381	10.3904	3	November 2021	1.79712e+08	0	0	55179.1	0	0	0	0
FCD	Bagno di Romagna	FC	43.8663	12.0191	1	June 2021	0	0	0	0	0	0	0	0
FCD	Bagno di Romagna	FC	43.8663	12.0191	2	June 2021	0	0	0	0	1.2543e+07	0	0	0
FCD	Bagno di Romagna	FC	43.8663	12.0191	3	June 2021	0	0	0	0	0	0	0	0
REC	Viano	RE	44.5492	10.5826	1	November 2021	6.43474e+07	0	0	0	0	0	0	0
REC	Viano	RE	44.5492	10.5826	2	November 2021	5.03679e+07	0	0	77043.4	1655.67	0	0	0
REC	Viano	RE	44.5492	10.5826	3	November 2021	3.39385e+07	0	0	814690	1575.06	0	0	0
MOB	Campogalliano	MO	44.7296	10.8277	1	November 2021	3.01085e+07	0	0	57504.9	487.615	0	0	0
MOB	Campogalliano	MO	44.7296	10.8277	2	November 2021	1.92873e+07	0	0	57975.3	423.619	0	0	0
MOB	Campogalliano	MO	44.7296	10.8277	3	November 2021	2.28583e+07	0	0	5405.65	448.936	0	0	0
PCD	San Giorgio Piacentino	PC	44.8971	9.75958	1	November 2021	1.05702e+07	0	0	0	0	0	0	0
PCD	San Giorgio Piacentino	PC	44.8971	9.75958	2	November 2021	2.52764e+07	0	0	1198.02	956.586	0	0	0
PCD	San Giorgio Piacentino	PC	44.8971	9.75958	3	November 2021	1.07517e+07	0	0	11832.6	1576.54	0	0	0
REA	Novellara	RE	44.8658	10.7241	1	November 2021	2.10083e+07	0	0	20074.9	379.254	0	0	0
REA	Novellara	RE	44.8658	10.7241	2	November 2021	1.43737e+07	0	0	1680.2	1172.9	0	0	0
REA	Novellara	RE	44.8658	10.7241	3	November 2021	6.39108e+06	0	0	47226.3	8888.23	0	0	0
BOC	Sala Bolognese	BO	44.6644	11.2817	1	November 2021	5.03171e+11	0	0	0	83.4924	0	0	0
BOC	Sala Bolognese	BO	44.6644	11.2817	2	November 2021	2.85642e+07	0	0	4833.96	1244.16	0	0	0
BOC	Sala Bolognese	BO	44.6644	11.2817	3	November 2021	2.28616e+07	0	0	11802.6	2386.42	0	0	0
MOA	Formigine	MO	44.5987	10.8728	1	November 2021	4.04861e+07	0	0	52388	837.707	0	0	0
MOA	Formigine	MO	44.5987	10.8728	2	November 2021	2.61382e+07	0	0	518035	3552.39	0	0	0
MOA	Formigine	MO	44.5987	10.8728	3	November 2021	3.7952e+10	0	0	15048.7	349.225	0	0	0
REB	Campagnola Emilia	RE	44.8212	10.7529	1	November 2021	0	0	0	0	0	0	0	0
REB	Campagnola Emilia	RE	44.8212	10.7529	2	November 2021	8.5064e+08	0	0	0	578.405	0	0	0
REB	Campagnola Emilia	RE	44.8212	10.7529	3	November 2021	4.87851e+07	0	0	0	1051.63	0	0	0
FCD	Bagno di Romagna	FC	43.8663	12.0191	1	September 2021	4.96843e+07	0	0	0	422.215	0	0	0
FCD	Bagno di Romagna	FC	43.8663	12.0191	2	September 2021	6.18557e+07	0	0	1711.93	260.084	0	0	0
FCD	Bagno di Romagna	FC	43.8663	12.0191	3	September 2021	1.44612e+08	0	0	0	293.777	0	0	0
FCD	Bagno di Romagna	FC	43.8663	12.0191	1	November 2021	1.12498e+08	0	0	2.34135e+06	0	0	0	0
FCD	Bagno di Romagna	FC	43.8663	12.0191	2	November 2021	3.66131e+08	0	0	731251	0	0	0	0
FCD	Bagno di Romagna	FC	43.8663	12.0191	3	November 2021	2.02716e+12	0	0	4943.14	0	0	0	0
RAA	Casola Valsenio	RA	44.2277	11.6277	1	November 2021	147831	0	0	9934.32	463.821	0	0	0
RAA	Casola Valsenio	RA	44.2277	11.6277	2	November 2021	4.77568e+07	0	0	0	152.163	0	0	0
RAA	Casola Valsenio	RA	44.2277	11.6277	3	November 2021	1.56627e+07	0	0	28585.3	218.061	0	0	0
BOD	Dozza	BO	44.3707	11.6505	1	November 2021	5.43804e+07	0	0	33112.8	0	0	0	0
BOD	Dozza	BO	44.3707	11.6505	2	November 2021	4.79077e+07	0	0	6.15733e+09	0	0	0	0
BOD	Dozza	BO	44.3707	11.6505	3	November 2021	2.25678e+07	0	0	57293.3	0	0	0	0
BOE	Loiano	BO	44.2905	11.2932	1	November 2021	4.91944e+06	0	0	0	230.875	0	0	0
BOE	Loiano	BO	44.2905	11.2932	2	November 2021	4.22857e+06	0	0	2249.04	0	0	0	0
BOE	Loiano	BO	44.2905	11.2932	3	November 2021	2.10129e+09	0	0	2258	0	0	0	0
